# Supplementary material for: Dataset on radioactivity measurement of Beryllium mining field in Ifelodun and gold mining field in Moro, Kwara State, North-central Nigeria
Source: Data Brief. 2020 Jun 18;31:105888. doi: 10.1016/j.dib.2020.105888 (PMC7327818; doi:10.1016/j.dib.2020.105888)
Supplement: Supplementary file 1 [file mmc1.xml]

<?xml version="1.0" encoding="utf-8" standalone="no"?>
<data>
  <datasets>
    <author>moji.usikalu@covenantuniversity.edu.ng</author>
    <type>0</type>
    <dataset>
      <value>6</value>
      <reason>Other (please explain)</reason>
      <comments>I have submitted our raw data in the manuscript.</comments>
    </dataset>
  </datasets>
</data>
